# Supplementary material for: Enhancing Wastewater Depollution: Sustainable Biosorption Using Chemically Modified Chitosan Derivatives for Efficient Removal of Heavy Metals and Dyes
Source: Materials (Basel). 2024 Jun 3;17(11):2724. doi: 10.3390/ma17112724 (PMC11173971; doi:10.3390/ma17112724)
Supplement: Supplementary file 1 [file materials-17-02724-s001.zip]

Archive with 1 entries (1 files):
- materials-2923105-supplementary.pdf
